# Supplementary material for: A Low-Cost Approach for Batch Separation, Identification and Quantification of Microplastics in Agriculture Soil
Source: Toxics. 2023 May 16;11(5):461. doi: 10.3390/toxics11050461 (PMC10221660; doi:10.3390/toxics11050461)
Supplement: Supplementary file 1 [file toxics-11-00461-s001.zip]

Archive with 1 entries (1 files):
- toxics-2266141-supplementary.pdf
